# Supplementary material for: Implementation and Strategies of Community Music Activities for Well-Being: A Scoping Review of the Literature
Source: Int J Environ Res Public Health. 2023 Jan 31;20(3):2606. doi: 10.3390/ijerph20032606 (PMC9914998; doi:10.3390/ijerph20032606)
Supplement: Supplementary file 1 [file ijerph-20-02606-s001.zip]

Archive with 1 entries (1 files):
- ijerph-2152899-supplementary.pdf
